# Supplementary material for: NS2B-D55E and NS2B-E65D Variations Are Responsible for Differences in NS2B-NS3 Protease Activities Between Japanese Encephalitis Virus Genotype I and III in Fluorogenic Peptide Model
Source: Int J Mol Sci. 2024 Nov 26;25(23):12680. doi: 10.3390/ijms252312680 (PMC11641239; doi:10.3390/ijms252312680)
Supplement: Supplementary file 1 [file ijms-25-12680-s001.zip]

Archive with 1 entries (1 files):
- ijms-3290794-supplementary.pdf
